# Supplementary material for: MicroRNA miR-106a-5p targets forkhead box transcription factor FOXC1 to suppress the cell proliferation, migration, and invasion of ectopic endometrial stromal cells via the PI3K/Akt/mTOR signaling pathway
Source: Bioengineered. 2021 Jun 4;12(1):2203–13. doi: 10.1080/21655979.2021.1933679 (PMC8806537; doi:10.1080/21655979.2021.1933679)
Supplement: Supplemental Material [file KBIE_A_1933679_SM0133.zip]

Archive with 2 entries (1 files):
- Supplementary/
- Supplementary/Supplementary figure 1.docx
